# Supplementary material for: Spatial Analysis and Socio-Environmental Determinants of Canine Visceral Leishmaniasis in an Urban Area in Northeastern Brazil
Source: Trop Med Infect Dis. 2024 Dec 26;10(1):6. doi: 10.3390/tropicalmed10010006 (PMC11769515; doi:10.3390/tropicalmed10010006)
Supplement: Supplementary file 1 [file tropicalmed-10-00006-s001.zip]

Archive with 2 entries (2 files):
- SF1_mapa_dCVL_dNegative.eps
- SF2_comparison_models_named.eps
